# Supplementary material for: Comparative analysis of mitochondrial genomes between the hau cytoplasmic male sterility (CMS) line and its iso-nuclear maintainer line in Brassica juncea to reveal the origin of the CMS-associated gene orf288
Source: BMC Genomics. 2014 Apr 30;15(1):322. doi: 10.1186/1471-2164-15-322 (PMC4035054; doi:10.1186/1471-2164-15-322)
Supplement: Supplementary file 1 — Additional file 1: Primers used in this study. (XLSX 16 KB) [file 12864_2013_6022_MOESM1_ESM.xlsx]

## Sheet: Sheet1 
The primers used for validation the gap between contigs in hau CMS line mitotype and its maintainer line (normal) mitotype
mitochondrial genome	primer		sequence		linkage to confirm a					a: contig No. (direction 5'-3' or 3'-5')
hau CMS	6-102Acontig3_R	1	GTTTCAACCCAAACTCAGG		contig3 ( 5'-3' ) ----------contig8( 3'-5')
hau CMS	6-102Acontig8_R		ATGCTGCACAACCACTCA
hau CMS	6-102Acontig8_L	2	GGAACACGACACATCCAGT		contig8 ( 3'-5' ) ----------contig5( 5'-3')
hau CMS	6-102Acontig5_L		GGAGGATTGGTTAGCTCATTA
hau CMS	6-102Acontig5_R	3	ATTTCCCACCAAAAGATCA		contig5 ( 5'-3' ) ----------contig4( 3'-5')
hau CMS	6-102Acontig4_R		CGTCTATCTGGTGGAGATCAT
hau CMS	6-102Acontig4_L	4	ACCTAGACCGTGTGCGAG		contig4 ( 3'-5' ) ----------contig1( 3'-5')
hau CMS	6-102Acontig1_R		CTCCTCGATCGTGTTCATT
hau CMS	6-102Acontig1_L	5	GTTCCAGTACCGCTACCAC		contig1 ( 3'-5' ) ----------contig8( 3'-5')
hau CMS	6-102Acontig8_R		ATGCTGCACAACCACTCA
hau CMS	6-102Acontig8_L	6	GGAACACGACACATCCAGT		contig8 ( 3'-5' ) ----------contig7( 3'-5')
hau CMS	6-102Acontig7_R		GGCGAACTATCAACAGAGTG
hau CMS	6-102Acontig7_L	7	ACCAAAGGAATCGCCATT		contig7( 3'-5' ) ----------contig2( 5'-3')
hau CMS	6-102Acontig2_L		AAGTCCTCCTGCTTTTCATAC
hau CMS	6-102Acontig2_R	8	CCCATGCTTTTCATTGGT		contig2 ( 5'-3' ) ----------contig3( 5'-3')
hau CMS	6-102Acontig3_L		GAAGCTGGTTTACTGAGGGT
normal	6-102B00004-R	1	ATTCCTGCCATACAAGCC		contig4 ( 5'-3' ) ----------contig1( 5'-3')
normal	6-102Bcontig1-L		TTTTAGCTCTACGGAGCACA
normal	6-102Bcontig1-R	2	ATTCTGTCATGGGTTGTTAGCTG		contig1 ( 5'-3' )-----------contig10 ( 5'-3' )
normal	6-102Bcontig10-L		TTTCCTTCGTAAGAGCACATCAG
normal	6-102Bcontig10-R	3	CGAATTCGATTTACAATGGA		contig10 ( 5'-3' ) ----------contig2( 3'-5')
normal	6-102Bcontig2-R		GGCAAAGGAAAATTAGCTATC
normal	6-102B00002-L	4	GCAATACAATGCGGATCA		contig2 ( 3'-5' ) ----------contig4( 5'-3')
normal	6-102B00004-L		TTTAACGAACCAAGTTCACC
A line(hau mitotype) specific primers used in this study
P1-L	GTCTAGATAATGCCGGGCATTTACCTGAT
P1-R	ATGAAAAATAGACTCCAATGGCTATTACC
P2-L	ATGAAAAATAGACTCCAATGGCT
P2-R	TTATGCGATAGAGTCCCCCCCAG
P3-L	TGGATTGTCCTGCCCAAGAAAG
P3-R	TTGGCGAGCATCTGGAATAACTAGT
B line (its iso-nuclear maintainer line) specific primers used in this study
P4-L	ATGAAAGGGAGGAAGAGGAGGA
P4-R	TTGTTTGTCGTCGGTTATTCGG
P5-L	GTCTAGATAATGCCGGGC
P5-R	ATGAAAAATTATGTTATTAACAATCTAG
P6-L	ATGGGGGGCTTGGATGGTGAGCAAAAACT
P6-R	TTACCACCATCTGAAATGCGCGAAACTTC
actin	CCGACCGTATGAGCAAGGAAAT
	TGTTGGAAAGTGCTGAGGGATG
