# Supplementary material for: Comparative analysis of mitochondrial genomes between the hau cytoplasmic male sterility (CMS) line and its iso-nuclear maintainer line in Brassica juncea to reveal the origin of the CMS-associated gene orf288
Source: BMC Genomics. 2014 Apr 30;15(1):322. doi: 10.1186/1471-2164-15-322 (PMC4035054; doi:10.1186/1471-2164-15-322)
Supplement: Supplementary file 4 — Additional file 4: tRNA content of the hau CMS mitotype and its iso-nuclear maintainer mitotype. (XLSX 10 KB) [file 12864_2013_6022_MOESM4_ESM.xlsx]

## Sheet: Sheet1
	tRNA content of hau CMS mitotype and its iso nuclear maintainer mitotype
	hau mitotype					normal mitotype
	Type	Strand	Began	End	Length(bp)	Type	Strand	Began	End	Length(bp)
	trnM-CAT	+	6239	6311	72	trnY-GTA	+	36941	37008	67
	trnY-GTA	+	39185	39252	67	trnS-TGA	+	53826	53912	86
	trnY-GTA	+	39344	39408	64	trnL-CAA	+	169004	169088	84
	trnS-TGA	+	49806	49892	86	trnS-TGA	+	171403	171506	103
	trnG-TTC	+	143001	143072	71	trnW-CCA	+	171687	171760	73
	trnP-TGG	+	143144	143218	74	trnS-GCT	+	174373	174460	87
	trnC-GCA	+	143322	143392	70	trnH-GTG	+	174541	174614	73
	trnY-GTA	+	180908	180975	67	trnQ-TTG	+	186094	186165	71
	trnY-GTA	+	181067	181131	64	trnN-GTT	+	200457	200528	71
	trnN-GTT	+	195237	195308	71	trnY-GTA	+	201377	201459	82
	trnY-GTA	+	196161	196243	82	trnD-GTC	+	208995	209068	73
	trnD-GTC	+	203703	203776	73	trnK-TTT	+	210465	210537	72
	trnK-TTT	+	205175	205247	72	trnS-GGA	+	218477	218563	86
	trnS-GGA	+	213182	213268	86	trnM-CAT	-	190027	189955	72
	trnG-GCC	-	226631	226560	71	trnE-TTC	-	166020	165949	71
	trnH-GTG	-	182660	182587	73	trnP-TGG	-	165877	165803	74
	trnL-CAA	-	140034	139950	84	trnC-GCA	-	165700	165630	70
	trnS-TGA	-	137634	137531	103	trnM-CAT	-	105634	105554	80
	trnW-CCA	-	137349	137276	73	trnY-GTA	-	103605	103538	67
	trnS-GCT	-	134653	134566	87	trnM-CAT	-	93382	93309	73
	trnH-GTG	-	134484	134411	73	trnH-GTG	-	38539	38466	73
	trnQ-TTG	-	122940	122869	71	trnQ-GCC	-	12201	12130	71
	trnM-CAT	-	28118	28038	80
	trnY-GTA	-	20113	20046	67
	trnM-CAT	-	9895	9822	73
