# Supplementary material for: Comparative analysis of mitochondrial genomes between the hau cytoplasmic male sterility (CMS) line and its iso-nuclear maintainer line in Brassica juncea to reveal the origin of the CMS-associated gene orf288
Source: BMC Genomics. 2014 Apr 30;15(1):322. doi: 10.1186/1471-2164-15-322 (PMC4035054; doi:10.1186/1471-2164-15-322)
Supplement: Supplementary file 5 — Additional file 5: Repeated sequences (>100 bp, 99% homology) in the hau CMS mitotype and its iso-nuclear maintainer mitoype. (XLSX 15 KB) [file 12864_2013_6022_MOESM5_ESM.xlsx]

## Sheet: hau CMS mitotype
	Repeated sequences (>100bp) found in hau CMS mitotype
	No	Size(bp)	Copy	Type	position				Identity	Difference between copies
					beginning base	-	ending base
	R1	7396	Copy 1		32431	-	39826
		7404	Copy 2	DR	174146	-	181549		0.99	8bp indel
	R2	476	Copy 1		26382	-	26857
			Copy 2	IR	244441	-	243966		identical
	R3	411	Copy 1		8385	-	8795
			Copy 2	IR	143800	-	143390		identical
	R4	280	Copy 1		54427	-	54706
			Copy 2	DR	190907	-	191186		identical
	R5	253	Copy 1		71208	-	71460		identical
			Copy 2	DR	90540	-	90792
	R6	235	Copy 1		19971	-	20205
			Copy 2	IR	39327	-	39093		identical
			Copy 3	IR	181050		180816		identical
	R7	148	Copy 1		63455	-	63602
			Copy 2	DR	90473	-	90620		identical
	R8	148	Copy 1		134362	-	134509
			Copy 2	DR	182538	-	182685		identical
	R9	132	Copy 1		90453	-	90584
			Copy 2	IR	242522	-	242391		identical
	R10	128	Copy 1		54249	-	54376
			Copy 2	DR	190060	-	190187		identical
	R11	119	Copy 1		7530	-	7648
			Copy 2	IR	65727	-	65609		identical
	R12	119	Copy 1		222026	-	222144
			Copy 2	DR	222053	-	222171		identical
	R13	118	Copy 1		8645	-	8762
			Copy 2	DR	192861	-	192978		identical
			Copy 3	DR	143423	-	143540		identical
	R14	115	Copy 1		113567	-	113681
			Copy 2	IR	216847	-	216733		identical
	R15	112	Copy 1		155794	-	155905
			Copy 2	IR	244530	-	244419		identical
	R16	112	Copy 1		63455	-	63566
			Copy 2	IR	242502	-	242391		identical
	Repeated sequences (>100bp) found in its iso nuclear maintainer mitotype
	No	Size(bp)	Copy	Type	position				Identity
					beginning base	-	ending base
	R1	2293	Copy 1		395	-	26887
			Copy 2	DR	137472	-	139764		identical
	R2	290	Copy 1		30184	-	30473
			Copy 2	DR	117404	-	117693		identical
	R3	259	Copy 1		1	-	259
			Copy 2	IR	219605	-	219863		identical
	R4	228	Copy 1		36845	-	37072
			Copy 2	DR	103701	-	103474		identical
	R5	225	Copy 1		13681	-	13905
			Copy 2	IR	93184	-	92960		identical
	R6	195	Copy 1		58524	-	58718
			Copy 2	IR	196323	-	196517		identical
	R7	149	Copy 1		30418	-	30566
			Copy 2	DR	165304	-	165156		identical
	R8	144	Copy 1		38417	-	38560
			Copy 2	DR	174663	-	174520		identical
	R9	132	Copy 1		28245	-	28376
			Copy 2	IR	163217	-	163348		identical
